# Supplementary material for: Dengue-induced pancarditis manifestation of young female with systemic lupus erythematosus: case report
Source: Eur Heart J Case Rep. 2026 Mar 18;10(4):ytag211. doi: 10.1093/ehjcr/ytag211 (PMC13042236; doi:10.1093/ehjcr/ytag211)
Supplement: ytag211_Supplementary_Data [file ytag211_supplementary_data.zip]

Archive with 2 entries (2 files):
- Video 1. Baseline Apical 4-Chamber View Echocardiography..mp4
- Video 2. Three months follow-up echocardiography.mp4
